# Supplementary material for: Asymmetric Schottky Barrier-Generated MoS2/WTe2 FET Biosensor Based on a Rectified Signal
Source: Nanomaterials (Basel). 2024 Jan 20;14(2):226. doi: 10.3390/nano14020226 (PMC10820193; doi:10.3390/nano14020226)
Supplement: Supplementary file 1 [file nanomaterials-14-00226-s001.zip]

Archive with 1 entries (1 files):
- nanomaterials-2810290-supplementary.pdf
